# Supplementary material for: Polypyrrole-Assisted Ag Doping Strategy to Boost Co(OH)2 Nanosheets on Ni Foam as a Novel Electrode for High-Performance Hybrid Supercapacitors
Source: Nanomaterials (Basel). 2022 Nov 11;12(22):3982. doi: 10.3390/nano12223982 (PMC9697904; doi:10.3390/nano12223982)
Supplement: Supplementary file 1 [file nanomaterials-12-03982-s001.zip]

Archive with 1 entries (1 files):
- nanomaterials-1992453-supplementary.pdf
